# Supplementary material for: Structural Variability Shows Power-Law Based Organization of Vowel Systems
Source: Front Psychol. 2022 Feb 14;13:801908. doi: 10.3389/fpsyg.2022.801908 (PMC8882920; doi:10.3389/fpsyg.2022.801908)
Supplement: Supplementary file 1 [file Data_Sheet_1.xlsx]

## Sheet: Description
	Supplementary Dataset 1 for 532 language samples in the world including basic language information and geographic region of each language sample, and the DE, FE, Articulatory Space and Effective DE calculated from the Formant data of each language samples.

## Sheet: 532 Languages
IDX	ISO693 Code	Language	Dialect	Genus	Recording Method	Quantity	#Vowel Number		Dispersion	Focalization	Articulatory Space	Effective DE	Marco-areas Mapping to the Phoible database	Geographic Regions mappting to Creanza et al.2015, PNAS
1	aeb	Tunisian Arabic	Kairouan	AfroAsiatic	Wordlist	Long	3		3.80007	0.134531	4.39495	0.864645	Africa	Africa
2	aeb	Tunisian Arabic	Tunis	AfroAsiatic	Wordlist	Long	4		3.585	0.157613	12.4192	0.288667	Africa	Africa
3	aeb	Tunisian Arabic	Tunis	AfroAsiatic	Wordlist	Short	4		3.5847	0.151219	11.4296	0.313632	Africa	Africa
4	afn	Defaka		NigerCongo	Wordlist	Combined	7		1.72458	0.226699	8.88257	0.194153	Africa	Africa
5	afr	Afrikaans		IndoEuropean	Wordlist	Short	8		1.9476	0.358758	13.704	0.142119	Africa	Africa
6	afr	Afrikaans		IndoEuropean	Isolation	Mixed	9		2.24395	0.300805	12.7795	0.175591	Africa	Africa
7	aka	Akan	Kwawu	NigerCongo	Carrier sentence	Uniform	9		1.85749	0.273947	10.2436	0.181332	Africa	Africa
8	amh	Amharic	Standard	AfroAsiatic	Wordlist	Uniform	7		2.80217	0.226062	12.8399	0.218239	Africa	Africa
9	ary	Moroccan Arabic		AfroAsiatic	Isolation	Long	3		4.84324	0.184551	9.19299	0.526841	Africa	Africa
10	ary	Moroccan Arabic		AfroAsiatic	Wordlist	Long	3		4.15265	0.0903979	6.52339	0.636578	Africa	Africa
11	arz	Egyptian Arabic	Cairo	AfroAsiatic	Carrier sentence	Short	3		2.55442	0.0771842	2.61987	0.975018	Africa	Africa
12	arz	Egyptian Arabic		AfroAsiatic	Isolation	Short	3		2.5476	0.0778768	2.66985	0.954211	Africa	Africa
13	arz	Egyptian Arabic	Cairo	AfroAsiatic	Carrier sentence	Long	5		2.66601	0.168474	10.6761	0.249716	Africa	Africa
14	arz	Egyptian Arabic		AfroAsiatic	Isolation	Long	5		3.46892	0.239155	13.9413	0.248824	Africa	Africa
15	bdu	Oroko	Mbonge	NigerCongo	Wordlist	Uniform	7		1.84519	0.147168	7.59778	0.242859	Africa	Africa
16	bdu	Oroko	Londo	NigerCongo	Wordlist	Uniform	7		2.09861	0.229823	8.3642	0.250904	Africa	Africa
17	bjv	Bedjond	Beda	NiloSaharan	Carrier sentence	Long	6		3.0221	0.303184	11.8422	0.255197	Africa	Africa
18	bjv	Bedjond	Bediondo	NiloSaharan	Carrier sentence	Long	6		3.65374	0.371272	20.2579	0.180361	Africa	Africa
19	bov	Tuwuli		NigerCongo	Wordlist	Uniform	7		2.537	0.287711	14.5446	0.17443	Africa	Africa
20	bvi	Viri		NigerCongo	Isolation	Uniform	6		2.55442	0.269503	10.3378	0.247096	Africa	Africa
21	bvx	Dibole	Dzeke	NigerCongo	Wordlist	Uniform	7		2.48713	0.308543	15.3636	0.161885	Africa	Africa
22	deg	Degema	NigerCongo>AtlanticCongo>VoltaCongo>BenueCongo>Edoid	NigerCongo	Wordlist	Uniform	10		1.86655	0.468963	12.3315	0.151365	Africa	Africa
23	dib	Southern Dinka		NiloSaharan	Wordlist	Short	7		2.19927	0.358058	12.2171	0.180016	Africa	Africa
24	did	Didinga		NiloSaharan	Wordlist	Combined	10		1.54213	0.394663	10.7442	0.143532	Africa	Africa
25	dik	Southwestern Dinka	Luanyjang	NiloSaharan	Meaningful sentence	Short	6		2.05766	0.223545	6.03404	0.341009	Africa	Africa
26	dik	Southwestern Dinka	Luanyjang	NiloSaharan	Meaningful sentence	Long	7		2.76532	0.305516	13.316	0.207669	Africa	Africa
27	dks	Eastern Dinka		NiloSaharan	Wordlist	Short	7		2.08527	0.35521	12.3453	0.168912	Africa	Africa
28	dyo	Diola	Kujamutay	NigerCongo	Wordlist	Combined	10		2.20203	0.386933	16.7667	0.131334	Africa	Africa
29	eto	Eton		NigerCongo	Running speech	Combined	8		2.11611	0.192461	7.35705	0.28763	Africa	Africa
30	fmp	Fefe		NigerCongo	Wordlist	Uniform	8		2.28344	0.437903	22.8835	0.0997854	Africa	Africa
31	fod	Foodo		NigerCongo	Carrier sentence	Uniform	9		1.55042	0.537951	17.2407	0.0899281	Africa	Africa
32	ggu	Gban	Nda	NigerCongo	Meaningful sentence	Uniform	7		2.42124	0.204718	11.2456	0.215306	Africa	Africa
33	guk	Gumuz		NiloSaharan	Running speech	Uniform	6		2.25999	0.23081	8.31581	0.271771	Africa	Africa
34	gwj	G|wi		KwadiKhoe	Wordlist	Uniform	5		3.3147	0.230243	17.0617	0.194278	Africa	Africa
35	hau	Hausa	Kano	AfroAsiatic	Carrier sentence	Short	3		3.4897	0.0691162	4.77899	0.730216	Africa	Africa
36	hau	Hausa	Kano	AfroAsiatic	Carrier sentence	Long	5		2.96032	0.129827	11.4296	0.259005	Africa	Africa
37	hts	Hadza		Isolate	Wordlist	Uniform	5		2.19666	0.122996	5.67066	0.387373	Africa	Africa
38	ibo	Igbo		NigerCongo	Wordlist	Uniform	8		2.80079	0.518069	19.3524	0.144726	Africa	Africa
39	ife	Ife	Tchetti	NigerCongo	Wordlist	Uniform	7		2.82011	0.291144	13.9843	0.201663	Africa	Africa
40	ker	Kera		AfroAsiatic	Running speech	Uniform	6		2.6886	0.204243	9.23609	0.291097	Africa	Africa
41	kma	Konni		NigerCongo	Wordlist	Uniform	9		1.63246	0.38752	7.62111	0.214202	Africa	Africa
42	koe	Baale		NiloSaharan	Wordlist	Combined	9		1.691	0.334308	9.31803	0.181476	Africa	Africa
43	kpo	Ikposo	Uwi	NiloSaharan	Wordlist	Uniform	10		2.26237	0.378667	17.7565	0.127411	Africa	Africa
44	kwv	Nar	Doro	NiloSaharan	Carrier sentence	Long	6		2.4516	0.282533	13.9655	0.175547	Africa	Africa
45	laj	Lango		NigerCongo	Wordlist	Uniform	10		1.87139	0.720341	12.8414	0.145731	Africa	Africa
46	lln	Lele		AfroAsiatic	Running speech	Uniform	5		3.17891	0.163389	11.7105	0.271458	Africa	Africa
47	luo	Dholuo		NiloSaharan	Wordlist	Uniform	9		1.55022	0.29442	10.1207	0.153173	Africa	Africa
48	mas	Maa		NiloSaharan	Wordlist	Uniform	9		2.01326	0.276995	11.588	0.173737	Africa	Africa
49	mcw	Mawa		AfroAsiatic	Running speech	Uniform	6		2.78609	0.262494	10.8533	0.256704	Africa	Africa
50	mcx	Mpiemo	Nola	NigerCongo	Wordlist	Uniform	7		2.54312	0.38947	12.9586	0.19625	Africa	Africa
51	mdj	Mangbetu		NiloSaharan	Wordlist	Uniform	9		2.00935	0.337512	14.9188	0.134686	Africa	Africa
52	mdm	Mayogo		NigerCongo	Wordlist	Uniform	10		2.45699	0.427321	19.0047	0.129283	Africa	Africa
53	mdw	Mbosi Olee		NigerCongo	Wordlist	Uniform	7		2.25469	0.227669	9.54218	0.236287	Africa	Africa
54	mnh	Mono	Bili	NigerCongo	Wordlist	Uniform	8		2.30699	0.324381	10.9584	0.210522	Africa	Africa
55	mos	Moore		NigerCongo	Wordlist	Short	8		1.9823	0.295041	13.6809	0.144895	Africa	Africa
56	moz	Moukoulu		AfroAsiatic	Running speech	Uniform	6		2.62521	0.211571	9.32383	0.281559	Africa	Africa
57	mpe	Majang		NiloSaharan	Running speech	Combined	9		1.5663	0.244174	16.2073	0.0966419	Africa	Africa
58	mpe	Majang		NiloSaharan	Wordlist	Combined	10		2.12765	0.381046	17.1249	0.124243	Africa	Africa
59	mse	Musey	Djodo	AfroAsiatic	Wordlist	Combined	5		2.81755	0.167061	9.17531	0.30708	Africa	Africa
60	mwm	Sar	Douyou	NiloSaharan	Carrier sentence	Long	6		2.89982	0.252736	14.4624	0.200508	Africa	Africa
61	myb	Mbay	Moissala	NiloSaharan	Carrier sentence	Long	6		2.54144	0.18795	9.93813	0.255726	Africa	Africa
62	myf	Bambassi		AfroAsiatic	Running speech	Uniform	5		2.84521	0.161236	9.64798	0.294902	Africa	Africa
63	naw	Nawuri		NigerCongo	Wordlist	Long	9		1.39961	0.52429	19.3066	0.072494	Africa	Africa
64	nde	Ndebele		NigerCongo	Carrier sentence	Uniform	5		2.93654	0.307913	12.4312	0.236224	Africa	Africa
65	ndv	Ndut		NigerCongo	Meaningful sentence	Short	9		2.23771	0.346174	13.5216	0.165492	Africa	Africa
66	ndv	Ndut		NigerCongo	Meaningful sentence	Long	9		2.47902	0.366942	15.5344	0.159583	Africa	Africa
67	nmn	!Xoo	Lone Tree	Khoisan	Wordlist	Uniform	5		3.57521	0.171819	14.8253	0.241156	Africa	Africa
68	nnb	Kinande		NigerCongo	Wordlist	Uniform	10		2.09088	0.253176	11.8851	0.175925	Africa	Africa
69	nnb	Kinande	Yira	NigerCongo	Wordlist	Uniform	10		2.10842	0.455753	15.8528	0.133	Africa	Africa
70	ogo	Khana		NigerCongo	Wordlist	Uniform	7		2.56369	0.267853	12.5697	0.203958	Africa	Africa
71	sbz	Kaba	Paoua	NiloSaharan	Carrier sentence	Long	6		2.4827	0.20936	12.0976	0.205223	Africa	Africa
72	shi	Tachelhit		AfroAsiatic	Carrier sentence	Uniform	3		2.6641	0.0704924	2.94323	0.905162	Africa	Africa
73	shq	Albanian	Kosovo Standard	IndoEuropean	Meaningful sentence	Uniform	7		1.69818	0.20517	5.3926	0.31491	Africa	Africa
74	shq	Albanian	Northern Standard	IndoEuropean	Meaningful sentence	Uniform	7		1.94524	0.187094	5.86243	0.331815	Africa	Africa
75	shq	Albanian	Central Standard	IndoEuropean	Meaningful sentence	Uniform	7		2.00573	0.210987	7.32144	0.273952	Africa	Africa
76	shq	Albanian	Northern Standard	IndoEuropean	Wordlist	Uniform	7		2.29834	0.289002	7.26305	0.316442	Africa	Africa
77	shq	Albanian	Central Standard	IndoEuropean	Wordlist	Uniform	7		2.38305	0.283499	8.48746	0.280773	Africa	Africa
78	shq	Albanian	Kosovo Standard	IndoEuropean	Wordlist	Uniform	7		2.60223	0.308855	11.0173	0.236195	Africa	Africa
79	shq	Albanian	Southern Standard	IndoEuropean	Meaningful sentence	Uniform	7		2.37947	0.236713	10.4466	0.227776	Africa	Africa
80	shq	Albanian	Southern Standard	IndoEuropean	Wordlist	Uniform	7		2.76711	0.45326	13.3911	0.206638	Africa	Africa
81	sna	Shona	Karanga	NigerCongo	Isolation	Uniform	5		4.0196	0.160033	18.2348	0.220435	Africa	Africa
82	sna	Shona		NigerCongo	Carrier sentence	Uniform	5		2.25464	0.19875	11.7193	0.192387	Africa	Africa
83	snw	Sele		NigerCongo	Wordlist	Uniform	7		2.41405	0.263929	14.0945	0.171276	Africa	Africa
84	som	Somali	Standard	AfroAsiatic	Wordlist	Long	10		1.62275	0.310226	13.8429	0.117226	Africa	Africa
85	sot	Sotho	Southern	NigerCongo	Carrier sentence	Uniform	9		2.13238	0.288313	20.1312	0.105924	Africa	Africa
86	ssw	Siswati		NigerCongo	Wordlist	Uniform	5		2.87435	0.232182	11.7743	0.244121	Africa	Africa
87	tlj	Lubwisi		NigerCongo	Wordlist	Uniform	10		1.97851	0.456056	15.2265	0.129939	Africa	Africa
88	tsn	Setswana	Sengwato	NigerCongo	Carrier sentence	Uniform	7		3.65812	0.430578	23.8102	0.153636	Africa	Africa
89	tsn	Setswana		NigerCongo	Wordlist	Uniform	7		2.32602	0.291667	12.2174	0.190387	Africa	Africa
90	wol	Wolof	Baol	NigerCongo	Running speech	Short	7		2.00033	0.151472	9.75495	0.205058	Africa	Africa
91	wol	Wolof	Baol	NigerCongo	Running speech	Long	7		2.92012	0.216446	16.5382	0.176569	Africa	Africa
92	yas	Gunu		NigerCongo	Wordlist	Long	7		2.95686	0.270034	17.2585	0.171328	Africa	Africa
93	yas	Gunu		NigerCongo	Wordlist	Short	7		2.83094	0.211931	15.9968	0.176969	Africa	Africa
94	yor	Yoruba		NigerCongo	Isolation	Uniform	7		2.79334	0.308085	16.2439	0.171963	Africa	Africa
95	yor	Yoruba	Moba	NigerCongo	Carrier sentence	Uniform	7		2.59442	0.38547	12.2846	0.211193	Africa	Africa
96	yor	Yoruba	Akure	NigerCongo	Carrier sentence	Uniform	9		1.77458	0.609642	11.5652	0.153442	Africa	Africa
97	yor	Yoruba	Ekiti	NigerCongo	Wordlist	Uniform	9		1.85931	0.270334	13.9311	0.133465	Africa	Africa
98	ale	Aleut		EskimoAleut	Wordlist	Long	3		4.95421	0.18519	10.4273	0.47512	America	America NC
99	ale	Aleut		EskimoAleut	Wordlist	Short	3		4.23216	0.106773	6.41638	0.659586	America	America NC
100	amu	Amuzgo	Guerrero	OtoManguean	Wordlist	Uniform	7		2.95069	0.370626	16.8812	0.174792	America	America NC
101	apw	Apache	Western	NaDene	Wordlist	Long	4		3.13908	0.170945	6.96967	0.450391	America	America NC
102	apw	Apache	Western	NaDene	Wordlist	Short	4		1.72467	0.127184	2.77865	0.620687	America	America NC
103	bcr	Babine	Witsuwiten	NaDene	Wordlist	Uniform	7		2.21088	0.195857	9.40762	0.23501	America	America NC
104	chf	Chontal	Oaxaca	Mayan	Wordlist	Uniform	5		2.94038	0.249271	10.2342	0.287308	America	America NC
105	chr	Cherokee	Western	Iroquonian	Wordlist	Long	6		2.76888	0.244514	9.01595	0.307109	America	America NC
106	chr	Cherokee	Western	Iroquonian	Wordlist	Short	6		2.33297	0.186608	7.30518	0.319359	America	America NC
107	cic	Chickasaw		Muskogean	Wordlist	Long	3		3.52124	0.115073	5.0667	0.694978	America	America NC
108	cic	Chickasaw		Muskogean	Wordlist	Short	3		1.91022	0.0718139	1.54141	1.23927	America	America NC
109	cnt	Tepetotutla Chinantec		OtoManguean	Wordlist	Uniform	7		3.08111	0.293091	14.8836	0.207014	America	America NC
110	eng	English	American>North Midwestern	IndoEuropean	Wordlist	Short	4		2.35597	0.140782	4.32704	0.544476	America	America NC
111	eng	English	American>General	IndoEuropean	Wordlist	Short	4		1.95355	0.161484	3.01554	0.647826	America	America NC
112	eng	English	American>General	IndoEuropean	Carrier sentence	Short	4		1.92747	0.143373	3.01916	0.638412	America	America NC
113	eng	English	American>North Midwestern	IndoEuropean	Wordlist	Long	7		2.76914	0.422866	14.2935	0.193735	America	America NC
114	eng	English	American>General	IndoEuropean	Wordlist	Long	7		2.89466	0.438338	15.298	0.189218	America	America NC
115	eng	English	American>General	IndoEuropean	Carrier sentence	Long	7		2.90111	0.400202	15.3055	0.189547	America	America NC
116	eng	English	American>New England>Ithaca	IndoEuropean	Carrier sentence	Mixed	9		2.56892	0.456965	15.2346	0.168625	America	America NC
117	eng	English	American>General Old	IndoEuropean	Wordlist	Mixed	9		2.80112	0.625972	18.7377	0.149491	America	America NC
118	eng	English	American>Southern Californian	IndoEuropean	Carrier sentence	Mixed	10		1.99109	0.285144	9.49437	0.209713	America	America NC
119	eng	English	American>SouthWestern	IndoEuropean	Wordlist	Mixed	11		2.13041	0.480075	11.9303	0.178572	America	America NC
120	fla	Montana Salish		Salishan	Wordlist	Uniform	5		2.84774	0.204302	8.88346	0.320566	America	America NC
121	fra	French	Quebec	IndoEuropean	Wordlist	Uniform	11		2.25662	0.364043	14.8616	0.151842	America	America NC
122	fra	French	Quebec>Chicoutimi-Jonquiere	IndoEuropean	Running speech	Uniform	11		1.87858	0.420898	10.1031	0.185941	America	America NC
123	hup	Hupa		DeneYeniseian	Wordlist	Short	3		3.98296	0.222943	6.23134	0.639182	America	America NC
124	hup	Hupa		DeneYeniseian	Wordlist	Long	3		3.15608	0.259774	3.6807	0.857466	America	America NC
125	kal	Greenlandic	Holsteinborg	EskimoAleut	Wordlist	Uniform	3		3.87361	0.0771195	6.33475	0.611486	America	America NC
126	kal	Greenlandic	Holsteinborg	EskimoAleut	Running speech	Uniform	3		2.13786	0.0599673	1.76514	1.21116	America	America NC
127	maj	Jalapa Mazatec	Jalapa de Diaz	OtoManguean	Wordlist	Uniform	5		2.35889	0.156726	7.82979	0.301271	America	America NC
128	mbe	Molalla		Penutian	Wordlist	Short	3		3.25043	0.114208	3.6109	0.900171	America	America NC
129	mbe	Molalla		Penutian	Wordlist	Long	4		3.66386	0.211024	10.2509	0.357417	America	America NC
130	mir	Isthmus Mixe		MixeZoque	Running speech	Uniform	6		2.31418	0.142649	7.16701	0.322894	America	America NC
131	mus	Creek	Muskogee	Muskogean	Wordlist	Long	3		4.12656	0.15674	6.87795	0.59997	America	America NC
132	mus	Creek	Muskogee	Muskogean	Wordlist	Short	3		3.27774	0.127618	4.17275	0.78551	America	America NC
133	mxp	Ayutla Mixe		MixeZoquean	Carrier sentence	Uniform	7		2.4909	0.253216	9.79069	0.254415	America	America NC
134	nav	Navajo		DeneYeniseian	Wordlist	Long	4		4.48179	0.227822	16.0024	0.280069	America	America NC
135	nav	Navajo		DeneYeniseian	Wordlist	Short	4		3.18734	0.17274	8.72402	0.365353	America	America NC
136	pei	Chichimeca		OtoManguean	Wordlist	Uniform	7		2.7227	0.254931	16.5772	0.164243	America	America NC
137	tee	Huehuetla Tepehua		Totonacan	Wordlist	Combined	5		2.07878	0.165207	4.42061	0.470249	America	America NC
138	zai	Juchitan Zapotec		OtoManguean	Wordlist	Uniform	5		3.40031	0.29641	13.7516	0.247267	America	America NC
139	bnh	Banawa		Arawakan	Wordlist	Uniform	4		3.80672	0.154973	12.1111	0.314315	America	America S
140	boa	Bora		Witotoan	Isolation	Long	6		2.66248	0.259418	11.7126	0.227317	America	America S
141	boa	Bora		Witotoan	Wordlist	Long	6		2.12969	0.215318	8.58201	0.248157	America	America S
142	gug	Paraguayan Guarani		Tupian	Wordlist	Uniform	6		3.11638	0.217269	13.9492	0.223409	America	America S
143	ktn	Karitiana		Tupian	Carrier sentence	Combined	5		2.86066	0.141357	7.65093	0.373896	America	America S
144	kyr	Kuruaya		Tupian	Wordlist	Uniform	6		2.58206	0.237621	8.03245	0.321453	America	America S
145	myu	Munduruku		Tupi	Wordlist	Uniform	5		3.19724	0.173678	10.4452	0.306097	America	America S
146	nab	Nambikwara		Nambikwaran	Wordlist	Uniform	5		3.4938	0.314044	15.997	0.218403	America	America S
147	pav	Wari		ChapacuraWanham	Wordlist	Uniform	6		1.52796	0.158005	8.516	0.179423	America	America S
148	que	Quichua	Otavalo	Quechuan	Carrier sentence	Uniform	3		3.66477	0.0831342	5.42257	0.675836	America	America S
149	quz	Quechua	Cusco	Quechuan	Carrier sentence	Uniform	5		2.65759	0.148552	8.06054	0.329703	America	America S
150	skf	Sakurabiat		Tupian	Carrier sentence	Long	5		3.03097	0.141024	10.4969	0.288749	America	America S
151	skf	Sakurabiat		Tupian	Carrier sentence	Short	5		2.7737	0.147217	9.68394	0.286422	America	America S
152	spa	Spanish	Mexican>Tijuana	IndoEuropean	Carrier sentence	Uniform	5		3.48464	0.277765	17.1596	0.203072	America	America S
153	spa	Spanish	Rioplatense>Buenos Aires	IndoEuropean	Carrier sentence	Uniform	5		3.26123	0.284668	13.7028	0.237997	America	America S
154	tca	Ticuna		Isolate	Wordlist	Uniform	7		2.92959	0.320276	14.3694	0.203877	America	America S
155	top	Totonac	Papantla	Totonacan	Wordlist	Combined	3		4.37671	0.0956454	7.84498	0.557899	America	America S
156	top	Totonac	Papantla	Totonacan	Wordlist	Combined	3		3.79482	0.109305	5.35833	0.70821	America	America S
157	ben	Bengali	Calcutta	IndoEuropean	Wordlist	Uniform	7		2.46027	0.270919	12.1153	0.203071	Asia	CS Asia
158	ben	Bengali	Bangladesh	IndoEuropean	Carrier sentence	Uniform	7		2.23441	0.264276	8.81349	0.253522	Asia	CS Asia
159	brx	Bodo		SinoTibetan	Isolation	Uniform	6		2.37585	0.176173	10.7438	0.221136	Asia	CS Asia
160	dgo	Dogri		IndoEuropean	Wordlist	Short	3		4.42822	0.17716	7.23326	0.612202	Asia	CS Asia
161	dgo	Dogri		IndoEuropean	Wordlist	Long	7		2.61465	0.496329	16.5653	0.157839	Asia	CS Asia
162	guj	Gujarati		IndoEuropean	Wordlist	Uniform	7		2.89017	0.312395	18.1685	0.159076	Asia	CS Asia
163	kan	Kannada	Mysore	Dravidian	Carrier sentence	Long	5		2.21524	0.231219	10.1743	0.217728	Asia	CS Asia
164	kan	Kannada	Mysore	Dravidian	Carrier sentence	Short	5		1.85756	0.131043	3.78453	0.49083	Asia	CS Asia
165	kan	Kannada	Shimoga	Dravidian	Wordlist	Combined	5		3.01357	0.21282	10.5062	0.286839	Asia	CS Asia
166	kaz	Kazakh		Altaic	Isolation	Uniform	9		2.15259	0.500712	10.4716	0.205564	Asia	CS Asia
167	kaz	Kazakh		Altaic	Wordlist	Uniform	9		1.85384	0.321708	7.93732	0.23356	Asia	CS Asia
168	mai	Maithili		IndoEuropean	Isolation	Uniform	8		2.90577	0.697617	25.2963	0.114869	Asia	CS Asia
169	mai	Maithili		IndoEuropean	Wordlist	Uniform	8		3.04482	0.550442	21.954	0.138691	Asia	CS Asia
170	mai	Maithili		IndoEuropean	Carrier sentence	Uniform	8		3.00525	0.508031	17.5993	0.17076	Asia	CS Asia
171	nep	Nepali	Eastern	IndoEuropean	Isolation	Uniform	6		2.84456	0.394139	17.8382	0.159464	Asia	CS Asia
172	new	Ngwe		NigerCongo	Wordlist	Uniform	13		2.71173	0.711927	25.5135	0.106286	Asia	CS Asia
173	nia	Nias		Austronesian	Wordlist	Uniform	6		3.87839	0.290594	22.0891	0.175579	Asia	CS Asia
174	njm	Angami		SinoTibetan	Carrier sentence	Uniform	6		3.30745	0.310697	15.6923	0.210769	Asia	CS Asia
175	njo	Ao	Mongsen	SinoTibetan	Wordlist	Uniform	5		3.24199	0.244431	11.1981	0.289513	Asia	CS Asia
176	ori	Oriya	Standard	IndoEuropean	Isolation	Uniform	6		2.4179	0.452793	14.3992	0.16792	Asia	CS Asia
177	ori	Oriya	Standard	IndoEuropean	Wordlist	Uniform	6		2.56614	0.244577	9.16436	0.280013	Asia	CS Asia
178	pan	Punjabi	Doabi	IndoEuropean	Wordlist	Short	3		2.93989	0.0817872	3.45973	0.849747	Asia	CS Asia
179	pbu	Pashto	Northern	IndoEuropean	Wordlist	Long	3		4.12616	0.102699	7.25801	0.568497	Asia	CS Asia
180	pbu	Pashto	Northern	IndoEuropean	Wordlist	Short	6		2.40701	0.17109	9.24482	0.260363	Asia	CS Asia
181	pes	Persian		IndoEuropean	Isolation	Mixed	6		3.52338	0.366789	17.8411	0.197486	Asia	CS Asia
182	prs	Dari		IndoEuropean	Wordlist	Mixed	8		2.40415	0.313814	14.5476	0.16526	Asia	CS Asia
183	tcx	Toda		Dravidian	Wordlist	Mixed	9		1.71821	0.242409	7.55871	0.227316	Asia	CS Asia
184	tel	Telugu		Dravidian	Wordlist	Long	5		3.03463	0.21952	10.3883	0.29212	Asia	CS Asia
185	tel	Telugu	Rayalaseema	Dravidian	Carrier sentence	Long	5		2.35216	0.265345	9.67345	0.243157	Asia	CS Asia
186	tel	Telugu	Rayalaseema	Dravidian	Carrier sentence	Short	5		2.65892	0.214297	6.82584	0.389537	Asia	CS Asia
187	tel	Telugu	Telengana	Dravidian	Carrier sentence	Long	5		2.27039	0.276832	9.74335	0.23302	Asia	CS Asia
188	tel	Telugu	Telengana	Dravidian	Carrier sentence	Short	5		2.61376	0.23322	7.27159	0.359448	Asia	CS Asia
189	tel	Telugu		Dravidian	Wordlist	Short	6		1.83428	0.161426	6.23351	0.294262	Asia	CS Asia
190	urd	Urdu		IndoEuropean	Carrier sentence	Short	3		3.72407	0.114787	4.87779	0.763474	Asia	CS Asia
191	urd	Urdu		IndoEuropean	Wordlist	Short	4		2.47409	0.129038	5.21808	0.474137	Asia	CS Asia
192	urd	Urdu		IndoEuropean	Wordlist	Long	7		2.71781	0.427998	15.6597	0.173554	Asia	CS Asia
193	ami	Amis		Austronesian	Wordlist	Uniform	3		4.13388	0.158605	7.18921	0.575012	Asia	East Asia
194	bbc	Toba Batak		Austronesian	Carrier sentence	Uniform	5		2.09668	0.155548	8.75836	0.239391	Asia	East Asia
195	bru	Brou	Eastern	AustroAsiatic	Carrier sentence	Long	10		3.36995	0.841657	24.765	0.136077	Asia	East Asia
196	bru	Brou	Eastern	AustroAsiatic	Carrier sentence	Short	10		3.14592	1.08719	24.8459	0.126617	Asia	East Asia
197	cmn	Mandarin	Taiwan	SinoTibetan	Wordlist	Uniform	5		2.57856	0.238579	14.8421	0.173732	Asia	East Asia
198	cmn	Mandarin	Standard	SinoTibetan	Isolation	Uniform	5		2.76009	0.361301	19.0599	0.144812	Asia	East Asia
199	cmn	Mandarin	Standard	SinoTibetan	Carrier sentence	Uniform	5		2.65547	0.239198	15.8697	0.16733	Asia	East Asia
200	cng	Northern Qiang	Hongyan	SinoTibetan	Wordlist	Short	4		2.70781	0.077256	5.5592	0.487086	Asia	East Asia
201	cog	Chong		AustroAsiatic	Wordlist	Long	9		2.935	0.416909	17.6438	0.166347	Asia	East Asia
202	cog	Chong		AustroAsiatic	Wordlist	Short	9		2.57334	0.457896	13.2927	0.19359	Asia	East Asia
203	drd	Darma		SinoTibetan	Wordlist	Uniform	6		2.32848	0.206989	7.71693	0.301736	Asia	East Asia
204	dru	Rukai	Budai	Austronesian	Wordlist	Uniform	4		3.0853	0.203154	6.92686	0.44541	Asia	East Asia
205	evn	Solon	Yaohe	Altaic	Wordlist	Long	10		1.94662	0.507785	13.4097	0.145165	Asia	East Asia
206	hak	Hakka	Meixian	Sinitic	Carrier sentence	Uniform	5		3.69587	0.433483	19.9782	0.184995	Asia	East Asia
207	ind	Indonesian		Austronesian	Isolation	Uniform	6		3.00693	0.226064	15.9691	0.188297	Asia	East Asia
208	ind	Indonesian		Austronesian	Carrier sentence	Uniform	6		3.05821	0.318643	12.3034	0.248565	Asia	East Asia
209	jpn	Japanese	Tokyo	Japonic	Wordlist	Long	5		3.64524	0.301049	13.6066	0.267902	Asia	East Asia
210	jpn	Japanese	Tokyo	Japonic	Wordlist	Short	5		2.98871	0.223499	7.98285	0.374391	Asia	East Asia
211	jpn	Japanese	Tokyo	Japonic	Carrier sentence	Long	5		3.41048	0.265697	12.0127	0.283905	Asia	East Asia
212	jpn	Japanese	Tokyo	Japonic	Carrier sentence	Short	5		3.26569	0.2759	10.2808	0.317651	Asia	East Asia
213	jpn	Japanese	Standard	Japonic	Isolation	Combined	5		3.93011	0.329886	15.3419	0.256168	Asia	East Asia
214	jpn	Japanese	Standard	Japonic	Wordlist	Combined	5		3.06065	0.20364	9.2811	0.329773	Asia	East Asia
215	jpn	Japanese	Standard	Japonic	Running speech	Combined	5		2.31547	0.157897	4.09761	0.565078	Asia	East Asia
216	jpn	Japanese	Standard	Japonic	Wordlist	?	5		3.39566	0.221232	10.9033	0.311434	Asia	East Asia
217	jpn	Japanese	Tokyo	Japonic	Running speech	short	5		2.04154	0.139488	3.86533	0.528167	Asia	East Asia
218	jpn	Japanese	Tokyo	Japonic	Wordlist	short	5		3.0105	0.272807	9.10745	0.330554	Asia	East Asia
219	jpn	Japanese	Tosu	Japonic	Wordlist	Short	5		2.7705	0.246043	11.2623	0.245999	Asia	East Asia
220	jpn	Japanese	Karatsu	Japonic	Wordlist	Short	5		2.60118	0.257776	12.0245	0.216323	Asia	East Asia
221	jpn	Japanese	Saga	Japonic	Wordlist	Short	5		2.28169	0.233274	9.53213	0.239369	Asia	East Asia
222	kca	Khanty	Ob	Uralic	Wordlist	Long	4		3.02592	0.206459	5.42264	0.558017	Asia	East Asia
223	kca	Khanty	Ob	Uralic	Wordlist	Short	4		3.22596	0.145756	5.56977	0.579191	Asia	East Asia
224	kdt	Kuy		AustroAsiatic	Wordlist	Short	11		2.40744	0.89603	15.207	0.158312	Asia	East Asia
225	kdt	Kuy		AustroAsiatic	Wordlist	Long	11		2.38857	0.894388	14.1206	0.169155	Asia	East Asia
226	khk	Khalkha	Standard	Altaic	Wordlist	Long	7		2.11421	0.40562	10.868	0.194535	Asia	East Asia
227	khk	Khalkha	Bajanhongor	Altaic	Wordlist	Long	8		2.47936	0.448197	12.0685	0.20544	Asia	East Asia
228	khm	Khmer	Battambang	AustroAsiatic	Wordlist	Long	8		3.4206	0.489847	22.0937	0.154822	Asia	East Asia
229	khm	Khmer	Battambang	AustroAsiatic	Wordlist	Short	9		2.3041	0.404431	13.4005	0.171942	Asia	East Asia
230	kor	Korean	Pyongyang	Isolate	Carrier sentence	Combined	6		2.24499	0.189421	12.0471	0.186351	Asia	East Asia
231	kor	Korean	Chungnam	Isolate	Carrier sentence	Short	7		2.87648	0.441946	12.6126	0.228065	Asia	East Asia
232	kor	Korean	Standard New	Isolate	Isolation	Long	7		2.46205	0.283602	9.58813	0.256781	Asia	East Asia
233	kor	Korean	Hamkyong	Isolate	Carrier sentence	Combined	8		2.57434	0.433619	13.7227	0.187597	Asia	East Asia
234	kor	Korean	Seoul	Isolate	Carrier sentence	Long	8		2.44537	0.386871	13.3718	0.182875	Asia	East Asia
235	kor	Korean	Seoul	Isolate	Carrier sentence	Short	8		2.30343	0.282156	10.7499	0.214274	Asia	East Asia
236	kor	Korean	Seoul	Isolate	Wordlist	Uniform	10		2.0053	0.340615	11.8313	0.169492	Asia	East Asia
237	kor	Korean	Standard Old	Isolate	Wordlist	Uniform	10		1.45527	0.330034	14.1385	0.102929	Asia	East Asia
238	kxm	Northern Khmer	Surin	AustroAsiatic	Wordlist	Long	14		2.86398	1.14473	24.8419	0.115288	Asia	East Asia
239	kxm	Northern Khmer	Surin	AustroAsiatic	Wordlist	Short	14		2.49753	1.2715	22.1536	0.112737	Asia	East Asia
240	mad	Madurese	Standard	Austronesian	Carrier sentence	Uniform	8		2.64466	0.42871	18.09	0.146195	Asia	East Asia
241	mvf	Inner Mongolian	Chakhar	Altaic	Wordlist	Long	8		2.18368	0.859735	11.9296	0.183047	Asia	East Asia
242	mvf	Inner Mongolian	Shuulun Hoh-Banner Chakhar	Altaic	Wordlist	Short	10		2.41808	0.381429	15.8602	0.152462	Asia	East Asia
243	mvf	Inner Mongolian	Baarin	Altaic	Wordlist	Long	11		2.26167	0.644925	19.0411	0.118778	Asia	East Asia
244	mvf	Inner Mongolian	Shiliingol	Altaic	Wordlist	Long	11		2.33996	0.569756	13.8277	0.169223	Asia	East Asia
245	mvf	Inner Mongolian	Shuulun Hoh-Banner Chakhar	Altaic	Wordlist	Long	11		2.8299	0.53245	20.7975	0.136069	Asia	East Asia
246	mvf	Inner Mongolian	Baarin	Altaic	Wordlist	Long	12		1.78517	0.639182	13.0302	0.137003	Asia	East Asia
247	nan	Min Taiwanese	Nan (Southern)	SinoTibetan	Carrier sentence	Uniform	5		3.52182	0.469423	20.5614	0.171283	Asia	East Asia
248	nun	Anong	Mugujia	SinoTibetan	Wordlist	Uniform	6		2.16256	0.308581	7.6444	0.282894	Asia	East Asia
249	prk	Wa	Kunming	AustroAsiatic	Wordlist	Uniform	9		2.57032	0.408751	17.5784	0.14622	Asia	East Asia
250	prk	Wa	Standard	AustroAsiatic	Carrier sentence	Uniform	9		2.8939	0.626997	17.4752	0.165601	Asia	East Asia
251	pwn	Paiwan		Austronesian	Wordlist	Uniform	4		3.66741	0.312026	9.51487	0.38544	Asia	East Asia
252	sun	Sundenese		Austronesian	Wordlist	Uniform	7		2.67317	0.285731	14.0567	0.19017	Asia	East Asia
253	tha	Thai	Standard	Kradai	Isolation	Long	9		2.75041	0.494108	15.7946	0.174136	Asia	East Asia
254	tha	Thai	Standard	Kradai	Isolation	Short	9		2.59086	0.546472	13.0335	0.198784	Asia	East Asia
255	tha	Thai	Standard	Kradai	Wordlist	Long	9		2.70854	0.496235	15.4885	0.174875	Asia	East Asia
256	tha	Thai	Standard	Kradai	Wordlist	Short	9		2.30453	0.422742	13.4076	0.171882	Asia	East Asia
257	tha	Thai	Standard	Kradai	Isolation	Combined	9		2.97687	0.436737	17.5731	0.169399	Asia	East Asia
258	trv	Truku	Hualian	Austronesian	Wordlist	Uniform	6		2.25343	0.231499	11.1171	0.202699	Asia	East Asia
259	tsg	Tausug	Sulu	Austronesian	Meaningful sentence	Long	3		4.91628	0.177968	9.80541	0.501385	Asia	East Asia
260	tsu	Tsou	Tfuea	Austronesian	Wordlist	Uniform	6		2.85467	0.27918	11.5355	0.247469	Asia	East Asia
261	uig	Uyghur		Altaic	Wordlist	Uniform	8		2.10877	0.318987	10.3346	0.20405	Asia	East Asia
262	vie	Vietnamese	Hanoi	AustroAsiatic	Wordlist	Mixed	11		1.9387	0.576553	10.8901	0.178024	Asia	East Asia
263	vie	Vietnamese	Hanoi	AustroAsiatic	Wordlist	Mixed	11		2.21784	0.634646	15.6709	0.141526	Asia	East Asia
264	wuu	Wu	Shanghai	SinoTibetan	Carrier sentence	Short	4		2.7001	0.169382	4.99965	0.540057	Asia	East Asia
265	wuu	Wu	Shanghai	SinoTibetan	Carrier sentence	Long	9		2.91199	0.451887	23.1227	0.125936	Asia	East Asia
266	wuu	Wu	Ningbo	SinoTibetan	Carrier sentence	Uniform	9		2.6431	0.408618	18.7742	0.140784	Asia	East Asia
267	wuu	Wu	Ningbo	SinoTibetan	Carrier sentence	Uniform	10		1.80087	0.418287	18.7742	0.0959225	Asia	East Asia
268	wuu	Wu	Shanghai	SinoTibetan	Carrier sentence	Uniform	10		2.76113	0.499823	23.6224	0.116886	Asia	East Asia
269	yue	Cantonese	Hong Kong	SinoTibetan	Carrier sentence	Short	4		2.9754	0.302665	6.4789	0.459245	Asia	East Asia
270	yue	Cantonese	Guangzhou	SinoTibetan	Wordlist	Short	4		2.73877	0.182535	4.61679	0.593218	Asia	East Asia
271	yue	Cantonese	Hong Kong	SinoTibetan	Wordlist	Short	4		2.55843	0.191966	5.14512	0.497253	Asia	East Asia
272	yue	Cantonese	Hong Kong	SinoTibetan	Carrier sentence	Short	4		2.68674	0.221917	5.8273	0.461062	Asia	East Asia
273	yue	Cantonese	Hong Kong	SinoTibetan	Carrier sentence	Long	7		3.38811	0.531286	19.0852	0.177526	Asia	East Asia
274	yue	Cantonese	Guangzhou	SinoTibetan	Wordlist	Long	7		2.85676	0.343868	14.2119	0.201011	Asia	East Asia
275	yue	Cantonese	Hong Kong	SinoTibetan	Wordlist	Long	7		3.11142	0.366095	17.0588	0.182393	Asia	East Asia
276	yue	Cantonese	Hong Kong	SinoTibetan	Carrier sentence	Long	7		3.574	0.560006	27.2297	0.131254	Asia	East Asia
277	aln	Gheg Albanian		IndoEuropean	Wordlist	Long	6		2.3939	0.251339	13.3574	0.17922	Europe	Europe
278	aln	Gheg Albanian		IndoEuropean	Wordlist	Short	6		2.47813	0.154152	8.20278	0.302109	Europe	Europe
279	arg	Aragonese	Chistabino	IndoEuropean	Wordlist	Uniform	5		2.98722	0.287136	11.7214	0.254851	Europe	Europe
280	bar	Bavarian		IndoEuropean	Carrier sentence	Long	13		2.20941	0.478891	18.1393	0.121802	Europe	Europe
281	bre	Breton	Argol	IndoEuropean	Meaningful sentence	Uniform	9		2.40234	0.381489	14.2451	0.168644	Europe	Europe
282	bul	Bulgarian		IndoEuropean	Wordlist	Uniform	6		2.97405	0.302083	10.8562	0.27395	Europe	Europe
283	bul	Bulgarian	Standard	IndoEuropean	Meaningful sentence	Uniform	6		2.6646	0.227151	10.8265	0.246119	Europe	Europe
284	cat	Catalan	Sitgeta	IndoEuropean	Meaningful sentence	Uniform	5		2.6781	0.190476	7.81829	0.342543	Europe	Europe
285	cat	Catalan	Rossellones	IndoEuropean	Meaningful sentence	Uniform	5		3.09743	0.188395	10.4115	0.297502	Europe	Europe
286	cat	Catalan	Gironi	IndoEuropean	Meaningful sentence	Uniform	6		2.50478	0.192584	8.99564	0.278443	Europe	Europe
287	cat	Catalan	Felanitxer	IndoEuropean	Meaningful sentence	Uniform	7		2.69343	0.394543	12.7825	0.210712	Europe	Europe
288	cat	Catalan	Eastern	IndoEuropean	Isolation	Uniform	7		3.65433	0.745142	26.768	0.136519	Europe	Europe
289	cat	Catalan	Eastern	IndoEuropean	Carrier sentence	Uniform	7		2.94546	0.253387	15.0509	0.1957	Europe	Europe
290	cat	Catalan	Valencian	IndoEuropean	Meaningful sentence	Uniform	7		2.46091	0.274198	10.5426	0.233425	Europe	Europe
291	cat	Catalan	Western	IndoEuropean	Meaningful sentence	Uniform	7		2.33904	0.261689	9.29049	0.251767	Europe	Europe
292	cat	Catalan	Eastern	IndoEuropean	Meaningful sentence	Uniform	7		2.3421	0.296691	9.37271	0.249885	Europe	Europe
293	cat	Catalan	Majorcan	IndoEuropean	Meaningful sentence	Uniform	8		2.48723	0.388872	12.5038	0.198918	Europe	Europe
294	chv	Chuvash	Northern	Altaic	Wordlist	Uniform	9		1.75814	0.591387	11.6039	0.151514	Europe	Europe
295	cym	Welsh	North Eastern>Dyffryn Clwyd	IndoEuropean	Wordlist	Long	6		2.8022	0.302452	14.6037	0.191883	Europe	Europe
296	cym	Welsh	North Eastern>Dyffryn Clwyd	IndoEuropean	Wordlist	Short	7		1.55069	0.32811	6.74043	0.230058	Europe	Europe
297	cym	Welsh		IndoEuropean	Isolation	Long	7		3.08	0.39846	23.3695	0.131796	Europe	Europe
298	cym	Welsh		IndoEuropean	Isolation	Short	7		3.4903	0.358316	20.7452	0.168246	Europe	Europe
299	dan	Danish	Standard	IndoEuropean	Wordlist	Long	10		1.95322	0.307535	12.1511	0.160744	Europe	Europe
300	dan	Danish	Standard	IndoEuropean	Wordlist	Long	10		2.28364	0.293295	14.66	0.155774	Europe	Europe
301	dan	Danish	Standard	IndoEuropean	Wordlist	Short	10		2.33544	0.275801	16.2015	0.14415	Europe	Europe
302	dan	Danish	Standard	IndoEuropean	Isolation	Long	10		2.35876	0.362012	16.1158	0.146363	Europe	Europe
303	ddo	Tsez	Asax	Tsezic	Wordlist	Uniform	5		3.2421	0.243318	12.5454	0.258429	Europe	Europe
304	deu	German	Standard Northern	IndoEuropean	Wordlist	Short	7		2.05732	0.231152	7.23215	0.284468	Europe	Europe
305	deu	German	Standard Central	IndoEuropean	Wordlist	Short	7		1.88085	0.211497	5.69777	0.330102	Europe	Europe
306	deu	German	Standard Swiss	IndoEuropean	Wordlist	Short	7		2.77762	0.270913	12.6995	0.218718	Europe	Europe
307	deu	German	Vienna	IndoEuropean	Wordlist	Short	7		3.00661	0.289476	16.3194	0.184235	Europe	Europe
308	deu	German	Standard Northern	IndoEuropean	Wordlist	Short	7		2.69945	0.303549	12.3218	0.219079	Europe	Europe
309	deu	German	Standard Northern	IndoEuropean	Meaningful sentence	Long	7		2.04463	0.21133	8.81932	0.231835	Europe	Europe
310	deu	German	Standard Northern	IndoEuropean	Meaningful sentence	Short	7		1.71354	0.214404	5.27742	0.324693	Europe	Europe
311	deu	German	Vienna	IndoEuropean	Carrier sentence	Long	7		1.85881	0.381175	14.6049	0.127273	Europe	Europe
312	deu	German	Vienna	IndoEuropean	Carrier sentence	Short	7		2.43104	0.279322	9.7152	0.25023	Europe	Europe
313	deu	German	Vienna	IndoEuropean	Meaningful sentence	Long	7		1.92486	0.27494	10.9227	0.176225	Europe	Europe
314	deu	German	Vienna	IndoEuropean	Meaningful sentence	Short	7		2.2347	0.261754	8.89001	0.251372	Europe	Europe
315	deu	German	Vienna	IndoEuropean	Running speech	Long	7		2.19548	0.251596	7.42994	0.295491	Europe	Europe
316	deu	German	Vienna	IndoEuropean	Running speech	Short	7		1.97951	0.218356	5.79231	0.341748	Europe	Europe
317	deu	German	Standard	IndoEuropean	Wordlist	Long	8		2.39267	0.266915	14.7705	0.16199	Europe	Europe
318	deu	German	Standard Central	IndoEuropean	Wordlist	Long	8		2.69576	0.265515	16.5795	0.162596	Europe	Europe
319	deu	German	Standard Swiss	IndoEuropean	Wordlist	Long	8		3.09664	0.411064	21.6083	0.143308	Europe	Europe
320	deu	German	Vienna	IndoEuropean	Wordlist	Long	8		2.7869	0.361765	21.351	0.130528	Europe	Europe
321	deu	German	Standard Northern	IndoEuropean	Wordlist	Long	8		2.81141	0.317118	19.6904	0.142781	Europe	Europe
322	egl	Emilian		IndoEuropean	Wordlist	Long	9		2.90411	0.498431	18.8942	0.153703	Europe	Europe
323	egl	Emilian	Frignano	IndoEuropean	Wordlist	Long	9		3.2699	0.526146	23.736	0.137761	Europe	Europe
324	ekk	Estonian	Eastern Saaremaa	Uralic	Wordlist	Long	7		2.91265	0.281671	14.0195	0.207757	Europe	Europe
325	ekk	Estonian	Western Saaremaa	Uralic	Wordlist	Long	7		2.87781	0.282241	14.0579	0.204712	Europe	Europe
326	ekk	Estonian	Eastern Saaremaa	Uralic	Wordlist	Short	8		2.43478	0.272124	11.4528	0.212592	Europe	Europe
327	ekk	Estonian	Western Saaremaa	Uralic	Wordlist	Short	8		2.38676	0.27919	10.9069	0.21883	Europe	Europe
328	ekk	Estonian	Muhu Old	Uralic	Wordlist	Long	9		2.52607	0.353359	14.0914	0.179263	Europe	Europe
329	ekk	Estonian	Muhu Old	Uralic	Wordlist	Short	9		2.28277	0.359667	12.6515	0.180435	Europe	Europe
330	ekk	Estonian	Standard	Uralic	Isolation	Combined	9		3.0961	0.506131	19.6486	0.157573	Europe	Europe
331	ekk	Estonian	Standard	Uralic	Isolation	Combined	9		2.41318	0.705667	17.4929	0.137952	Europe	Europe
332	ekk	Estonian	Muhu New	Uralic	Wordlist	Long	9		2.80918	0.370642	14.7903	0.189934	Europe	Europe
333	ekk	Estonian	Muhu New	Uralic	Wordlist	Short	9		2.42012	0.312586	12.2819	0.197047	Europe	Europe
334	ekk	Estonian	Standard	Uralic	Meaningful sentence	Long	9		3.1799	0.438444	20.7305	0.153393	Europe	Europe
335	ekk	Estonian	Standard	Uralic	Meaningful sentence	Short	9		2.48343	0.393724	16.8741	0.147174	Europe	Europe
336	ell	Greek		IndoEuropean	Carrier sentence	Uniform	5		2.94596	0.27452	10.2316	0.287927	Europe	Europe
337	ell	Greek		IndoEuropean	Carrier sentence	Uniform	5		2.8817	0.202195	9.52381	0.302579	Europe	Europe
338	ell	Greek		IndoEuropean	Meaningful sentence	Uniform	5		2.77347	0.183334	8.30773	0.333841	Europe	Europe
339	ell	Greek	Thesaloniki	IndoEuropean	Wordlist	Uniform	5		3.05732	0.188164	10.2017	0.299689	Europe	Europe
340	ell	Greek	Athens	IndoEuropean	Wordlist	Uniform	5		3.09448	0.15827	10.289	0.300757	Europe	Europe
341	ell	Greek	Standard	IndoEuropean	Wordlist	Uniform	5		2.74648	0.218507	7.74178	0.354761	Europe	Europe
342	ell	Greek	Standard	IndoEuropean	Running speech	Uniform	5		1.75302	0.126272	3.46253	0.506282	Europe	Europe
343	eng	English	British>RP Old	IndoEuropean	Wordlist	Long	5		3.63842	0.403255	12.4582	0.29205	Europe	Europe
344	eng	English	British>RP New	IndoEuropean	Wordlist	Long	5		3.56501	0.386529	10.1952	0.349676	Europe	Europe
345	eng	English	British>RP	IndoEuropean	Running speech	Long	5		3.08507	0.22649	9.27297	0.332695	Europe	Europe
346	eng	English	British>RP	IndoEuropean	Wordlist	Long	5		3.66894	0.588325	12.8655	0.285177	Europe	Europe
347	eng	English	British>RP	IndoEuropean	Wordlist	Long	5		3.70521	0.376864	14.1214	0.262382	Europe	Europe
348	eng	English	British>RP Old	IndoEuropean	Wordlist	Long	5		3.431	0.384541	13.482	0.254488	Europe	Europe
349	eng	English	British>RP Old	IndoEuropean	Wordlist	Short	6		2.76215	0.306625	10.4889	0.26334	Europe	Europe
350	eng	English	British>RP New	IndoEuropean	Wordlist	Short	6		3.20782	0.341143	12.9778	0.247178	Europe	Europe
351	eng	English	British>RP Old	IndoEuropean	Wordlist	Short	6		3.15903	0.402764	14.4467	0.218668	Europe	Europe
352	eng	English	British>RP	IndoEuropean	Running speech	Short	6		2.16073	0.238219	6.4295	0.336065	Europe	Europe
353	eng	English	British>RP	IndoEuropean	Wordlist	Short	6		2.74364	0.430822	10.1685	0.269818	Europe	Europe
354	eng	English	British>RP	IndoEuropean	Wordlist	Short	6		2.77867	0.320894	11.0979	0.250377	Europe	Europe
355	eng	English	British>Somerset	IndoEuropean	Running speech	Mixed	10		2.19926	0.683721	13.425	0.163819	Europe	Europe
356	eus	Basque		Isolate	Wordlist	Uniform	5		3.00755	0.185732	10.153	0.296223	Europe	Europe
357	eus	Basque	Bilbao	Isolate	Wordlist	Uniform	5		2.8328	0.251817	10.7414	0.263727	Europe	Europe
358	eus	Basque	Bilbao	Isolate	Running speech	Uniform	5		2.31487	0.184283	6.34045	0.365095	Europe	Europe
359	eus	Basque	Viscaino	Isolate	Meaningful sentence	Uniform	5		2.59476	0.162936	7.17569	0.361604	Europe	Europe
360	eus	Basque	Guipuzcoano	Isolate	Meaningful sentence	Uniform	5		2.69797	0.188898	8.5172	0.316767	Europe	Europe
361	eus	Basque	Alto Navarro Septentrional	Isolate	Meaningful sentence	Uniform	5		2.4059	0.177334	6.42379	0.374529	Europe	Europe
362	eus	Basque	Bajo Navarro Occidental	Isolate	Meaningful sentence	Uniform	5		2.77332	0.205945	7.99765	0.346767	Europe	Europe
363	eus	Basque	Bajo Navarro Oriental	Isolate	Meaningful sentence	Uniform	5		2.85919	0.178738	9.1975	0.310866	Europe	Europe
364	eus	Basque	Labortano	Isolate	Meaningful sentence	Uniform	5		3.1864	0.173423	11.4028	0.279441	Europe	Europe
365	eus	Basque	Suletino	Isolate	Meaningful sentence	Uniform	6		2.85936	0.227628	11.8804	0.240678	Europe	Europe
366	fin	Finnish	Standard	Uralic	Wordlist	Long	8		3.15684	0.450187	20.6229	0.153075	Europe	Europe
367	fin	Finnish	Standard	Uralic	Wordlist	Short	8		2.66916	0.328333	13.6119	0.19609	Europe	Europe
368	fin	Finnish	Tampere	Uralic	Meaningful sentence	Long	8		2.15156	0.26331	9.33552	0.23047	Europe	Europe
369	fin	Finnish	Tampere	Uralic	Meaningful sentence	Short	8		1.76816	0.237768	6.93084	0.255115	Europe	Europe
370	fin	Finnish	Standard	Uralic	Meaningful sentence	?	8		2.37741	0.243826	10.6299	0.223653	Europe	Europe
371	fin	Finnish	Helsinki	Uralic	Wordlist	Long	8		2.94067	0.451612	17.5295	0.167756	Europe	Europe
372	fin	Finnish	Helsinki	Uralic	Wordlist	Short	8		2.55572	0.321154	12.7948	0.199747	Europe	Europe
373	fra	French	Standard New	IndoEuropean	Isolation	Uniform	10		2.84665	0.333752	18.1263	0.157045	Europe	Europe
374	fra	French	Standard New	IndoEuropean	Wordlist	Uniform	10		2.3202	0.409687	12.7628	0.181794	Europe	Europe
375	fra	French	Standard New	IndoEuropean	Running speech	Uniform	10		1.30735	0.226381	4.45097	0.293722	Europe	Europe
376	fra	French	Standard Old	IndoEuropean	Isolation	Uniform	11		2.20417	0.453865	13.1306	0.167864	Europe	Europe
377	fra	French	Standard Old	IndoEuropean	Wordlist	Uniform	11		2.18711	0.384478	12.4754	0.175314	Europe	Europe
378	frr	North Frisian	Fering	IndoEuropean	Wordlist	Short	7		2.42986	0.311993	10.1351	0.239746	Europe	Europe
379	frr	North Frisian	Fering	IndoEuropean	Wordlist	Long	8		2.74965	0.422095	17.6367	0.155905	Europe	Europe
380	fry	Frisian	West	IndoEuropean	Wordlist	Long	9		2.78737	0.43214	18.4132	0.151379	Europe	Europe
381	gla	Scottish Gaelic	Bernera	IndoEuropean	Wordlist	Long	9		2.09825	0.376088	10.4144	0.201476	Europe	Europe
382	glg	Galician		IndoEuropean	Carrier sentence	Uniform	7		2.92758	0.428945	14.7308	0.198739	Europe	Europe
383	hbs	Serbo-Croatian	Belgrad	IndoEuropean	Wordlist	Combined	5		3.85963	0.387327	16.7993	0.22975	Europe	Europe
384	hun	Hungarian	Standard	Uralic	Meaningful sentence	Long	7		3.11205	0.280025	18.902	0.164641	Europe	Europe
385	hun	Hungarian	Standard	Uralic	Meaningful sentence	Short	7		2.62243	0.282933	9.72955	0.269532	Europe	Europe
386	hun	Hungarian	Standard	Uralic	Wordlist	Mixed	9		2.93273	0.673629	18.7066	0.156775	Europe	Europe
387	isl	Icelandic	Standard	IndoEuropean	Wordlist	Long	8		3.13644	0.468953	20.005	0.156783	Europe	Europe
388	isl	Icelandic	Standard	IndoEuropean	Wordlist	Short	8		2.62654	0.460539	15.4068	0.170479	Europe	Europe
389	isl	Icelandic	Standard	IndoEuropean	Wordlist	Long	8		2.6416	0.22294	14.1861	0.186211	Europe	Europe
390	isl	Icelandic	Standard	IndoEuropean	Wordlist	Short	8		2.62438	0.248478	14.4882	0.181139	Europe	Europe
391	ita	Italian	Tuscany	IndoEuropean	Wordlist	Uniform	7		2.87963	0.558186	17.2825	0.166621	Europe	Europe
392	ita	Italian	Roma	IndoEuropean	Running speech	Uniform	7		2.32305	0.272318	9.85804	0.235651	Europe	Europe
393	ita	Italian	Roma	IndoEuropean	Meaningful sentence	Uniform	7		2.38632	0.243424	10.9701	0.217531	Europe	Europe
394	ita	Italian	Roma	IndoEuropean	Wordlist	Uniform	7		2.99989	0.363213	19.5603	0.153366	Europe	Europe
395	ita	Italian	Pisa	IndoEuropean	Wordlist	Uniform	7		3.24865	0.411311	18.6855	0.17386	Europe	Europe
396	ita	Italian	Pisa	IndoEuropean	Running speech	Uniform	7		2.37049	0.274127	9.7722	0.242575	Europe	Europe
397	ita	Italian	Florence	IndoEuropean	Wordlist	Uniform	7		2.8842	0.343034	16.3727	0.176159	Europe	Europe
398	ita	Italian	Tuscany	IndoEuropean	Wordlist	Uniform	7		2.96296	0.49187	16.2705	0.182107	Europe	Europe
399	ita	Italian	Tuscany	IndoEuropean	Meaningful sentence	Uniform	7		2.63652	0.346927	11.3622	0.232044	Europe	Europe
400	ita	Italian	Standard	IndoEuropean	Carrier sentence	Uniform	7		2.532	0.310997	11.6467	0.217399	Europe	Europe
401	ita	Italian	Florence	IndoEuropean	Isolation	Uniform	7		2.92646	0.558832	17.414	0.168052	Europe	Europe
402	kpv	Komi	Zyrian	Uralic	Meaningful sentence	Uniform	7		3.0977	0.357023	17.258	0.179494	Europe	Europe
403	lav	Latvian	Standard	IndoEuropean	Isolation	Long	6		3.62697	0.615252	18.1781	0.199525	Europe	Europe
404	lav	Latvian	Standard	IndoEuropean	Isolation	Short	6		3.54556	0.550447	17.3275	0.20462	Europe	Europe
405	lav	Latvian	Standard	IndoEuropean	Isolation	Long	6		3.67514	0.484519	20.6355	0.178098	Europe	Europe
406	lav	Latvian	Standard	IndoEuropean	Isolation	Short	6		3.42296	0.403706	16.9886	0.201486	Europe	Europe
407	lit	Lithuanian	Standard	IndoEuropean	Wordlist	Short	5		2.63587	0.192978	8.0784	0.326286	Europe	Europe
408	lit	Lithuanian	Standard	IndoEuropean	Isolation	Short	5		3.28362	0.34711	13.7646	0.238555	Europe	Europe
409	lit	Lithuanian		IndoEuropean	Isolation	Short	5		1.92989	0.217876	3.70676	0.520642	Europe	Europe
410	lit	Lithuanian		IndoEuropean	Meaningful sentence	Short	5		2.15639	0.212846	6.44408	0.334631	Europe	Europe
411	lit	Lithuanian	Standard	IndoEuropean	Wordlist	Long	6		3.14969	0.33356	16.5627	0.190168	Europe	Europe
412	lit	Lithuanian	Standard	IndoEuropean	Isolation	Long	6		3.91704	0.457061	24.1844	0.161966	Europe	Europe
413	lit	Lithuanian	Sakiu	IndoEuropean	Isolation	Long	6		2.78458	0.30719	9.47009	0.29404	Europe	Europe
414	lit	Lithuanian	Sakiu	IndoEuropean	Meaningful sentence	Long	6		2.54917	0.252931	10.8129	0.235752	Europe	Europe
415	lit	Lithuanian	Standard	IndoEuropean	Wordlist	Long	6		3.44848	0.364392	19.4783	0.177042	Europe	Europe
416	liv	Livonian	Eastern	Uralic	Isolation	Combined	8		2.62416	0.34987	13.7594	0.190717	Europe	Europe
417	mlt	Maltese	Gozo	AfroAsiatic	Isolation	Short	4		4.60844	0.248343	16.2509	0.28358	Europe	Europe
418	nap	Neapolitan	Naples	IndoEuropean	Wordlist	Uniform	7		2.42925	0.317219	15.6389	0.155333	Europe	Europe
419	nap	Neapolitan	Northern Calabrian>Rocca Imperiale	IndoEuropean	Wordlist	Uniform	7		2.309	0.282019	9.69706	0.238113	Europe	Europe
420	nap	Neapolitan	Northern Calabrian>Trebisacce	IndoEuropean	Wordlist	Uniform	7		2.09213	0.189096	6.65882	0.314189	Europe	Europe
421	nds	Low German	Eastphalian	IndoEuropean	Running speech	Long	7		3.14339	0.384108	18.4878	0.170025	Europe	Europe
422	nld	Dutch	Southern>Limburg	IndoEuropean	Carrier sentence	Long	4		3.35685	0.133013	9.87605	0.339898	Europe	Europe
423	nld	Dutch	Southern>Limburg	IndoEuropean	Carrier sentence	Long	4		3.73166	0.16607	9.30198	0.401169	Europe	Europe
424	nld	Dutch	Southern>East Flanders	IndoEuropean	Carrier sentence	Long	5		2.92398	0.202751	12.6799	0.2306	Europe	Europe
425	nld	Dutch	Southern>West Flanders	IndoEuropean	Carrier sentence	Long	5		2.81923	0.169274	14.1746	0.198893	Europe	Europe
426	nld	Dutch	Southern>East Flanders	IndoEuropean	Carrier sentence	Long	5		2.56718	0.169971	10.4508	0.245644	Europe	Europe
427	nld	Dutch	Southern>Brabant	IndoEuropean	Carrier sentence	Short	5		2.06301	0.195894	5.08609	0.405617	Europe	Europe
428	nld	Dutch	Southern>Antwerp	IndoEuropean	Carrier sentence	Short	5		2.46874	0.204852	7.63284	0.323436	Europe	Europe
429	nld	Dutch	Southern>Brabant	IndoEuropean	Carrier sentence	Long	7		2.54199	0.191015	13.5072	0.188195	Europe	Europe
430	nld	Dutch	Southern>Antwerp	IndoEuropean	Carrier sentence	Long	7		2.57788	0.250061	12.3999	0.207895	Europe	Europe
431	nld	Dutch	Southern>East Flanders	IndoEuropean	Carrier sentence	Short	7		2.75249	0.306255	12.5845	0.218721	Europe	Europe
432	nld	Dutch	Southern>West Flanders	IndoEuropean	Carrier sentence	Short	7		2.50012	0.232257	10.8077	0.231327	Europe	Europe
433	nld	Dutch	Southern>East Flanders	IndoEuropean	Carrier sentence	Short	7		2.64103	0.237261	11.0995	0.237941	Europe	Europe
434	nld	Dutch	Southern>Limburg	IndoEuropean	Carrier sentence	Short	8		2.25019	0.228612	9.75545	0.23066	Europe	Europe
435	nld	Dutch	Southern>Limburg	IndoEuropean	Carrier sentence	Short	8		2.45161	0.255727	12.7844	0.191765	Europe	Europe
436	nld	Dutch	Northern>Randstad	IndoEuropean	Carrier sentence	Mixed	9		2.44803	0.297757	14.2015	0.172379	Europe	Europe
437	nld	Dutch	Northern>South Gelderland	IndoEuropean	Carrier sentence	Mixed	9		2.27092	0.284527	12.0465	0.188513	Europe	Europe
438	nld	Dutch	Northern>Limburg	IndoEuropean	Carrier sentence	Mixed	9		2.62535	0.343367	14.0908	0.186317	Europe	Europe
439	nld	Dutch	Northern>Groningen	IndoEuropean	Carrier sentence	Mixed	9		2.32597	0.259913	12.812	0.181546	Europe	Europe
440	nld	Dutch	Standard Northern	IndoEuropean	Wordlist	Mixed	12		1.23929	0.651285	16.4042	0.0755476	Europe	Europe
441	nld	Dutch		IndoEuropean	Isolation	Mixed	12		2.13426	0.469403	16.9723	0.12575	Europe	Europe
442	nld	Dutch		IndoEuropean	Wordlist	Mixed	12		2.09543	0.433064	14.3489	0.146035	Europe	Europe
443	nld	Dutch		IndoEuropean	Running speech	Mixed	12		1.79212	0.335944	8.69797	0.206038	Europe	Europe
444	nor	Norwegian	Standard	IndoEuropean	Wordlist	Long	9		2.23558	0.351935	14.053	0.159082	Europe	Europe
445	oci	Occitan	Roergue Lengadocian	IndoEuropean	Carrier sentence	Uniform	7		2.8029	0.235076	17.6436	0.158862	Europe	Europe
446	oci	Occitan	Vivarolpenc	IndoEuropean	Carrier sentence	Uniform	7		2.63864	0.207816	11.144	0.236778	Europe	Europe
447	pol	Polish	Standard	IndoEuropean	Wordlist	Uniform	6		2.59138	0.243163	9.06206	0.28596	Europe	Europe
448	pol	Polish	Standard	IndoEuropean	Wordlist	Uniform	6		2.57543	0.223461	10.0205	0.257017	Europe	Europe
449	por	Portuguese	Brazilian>Sao Paulo	IndoEuropean	Wordlist	Uniform	7		2.62928	0.355508	14.7231	0.178583	Europe	Europe
450	por	Portuguese	Brazilian>Sao Paulo	IndoEuropean	Carrier sentence	Uniform	7		2.62722	0.3496	14.4876	0.181342	Europe	Europe
451	por	Portuguese	European>Lisbon	IndoEuropean	Wordlist	Uniform	7		2.43149	0.300679	13.1372	0.185084	Europe	Europe
452	por	Portuguese	European>Lisbon	IndoEuropean	Carrier sentence	Uniform	7		2.26515	0.276943	11.9408	0.189699	Europe	Europe
453	por	Portuguese	Blumenau Brazilian	IndoEuropean	Wordlist	Uniform	7		2.68283	0.348532	11.7303	0.228709	Europe	Europe
454	por	Portuguese	Brazilian	IndoEuropean	Carrier sentence	Uniform	7		2.7672	0.366584	14.6391	0.189028	Europe	Europe
455	por	Portuguese	European>Lisbon	IndoEuropean	Wordlist	Uniform	8		2.70515	0.368534	13.6805	0.197737	Europe	Europe
456	roa	Norman	Liesville-sur-Douve	IndoEuropean	Running speech	Combined	14		1.9407	0.435801	11.7058	0.16579	Europe	Europe
457	ron	Romanian	Standard	IndoEuropean	Wordlist	Uniform	7		3.18867	0.335964	16.5393	0.192794	Europe	Europe
458	ron	Romanian	Transylvania	IndoEuropean	Wordlist	Uniform	9		2.22717	0.364904	11.9556	0.186287	Europe	Europe
459	ruq	Megleno-Romanian		IndoEuropean	Wordlist	Short	10		2.3806	0.331866	14.5627	0.163473	Europe	Europe
460	rus	Russian		IndoEuropean	Carrier sentence	Uniform	6		2.15152	0.142902	4.65045	0.462649	Europe	Europe
461	rus	Russian		IndoEuropean	Wordlist	Uniform	6		2.96139	0.207624	10.5112	0.281736	Europe	Europe
462	scn	Sicilian	Sallentinian>Lecce	IndoEuropean	Meaningful sentence	Uniform	5		2.68819	0.174419	7.59811	0.353797	Europe	Europe
463	scn	Sicilian	Sallentinian>Parabita	IndoEuropean	Wordlist	Uniform	5		3.75846	0.280632	16.0267	0.234512	Europe	Europe
464	scn	Sicilian	Southern Calabrian>Cosenza	IndoEuropean	Wordlist	Uniform	5		3.51605	0.279978	13.3642	0.263095	Europe	Europe
465	scn	Sicilian	Southern Calabrian>Catanzaro	IndoEuropean	Wordlist	Uniform	5		3.52135	0.270774	14.7276	0.239099	Europe	Europe
466	slk	Slovak		IndoEuropean	Wordlist	Long	5		3.48679	0.226545	14.3102	0.243658	Europe	Europe
467	slk	Slovak		IndoEuropean	Wordlist	Long	5		3.60879	0.261685	13.4039	0.269234	Europe	Europe
468	slk	Slovak		IndoEuropean	Wordlist	Short	6		3.20324	0.22999	14.4976	0.22095	Europe	Europe
469	slk	Slovak		IndoEuropean	Wordlist	Short	6		3.14488	0.249231	13.739	0.228902	Europe	Europe
470	slv	Slovenian	Standard	IndoEuropean	Wordlist	Short	5		3.21518	0.264121	12.4239	0.25879	Europe	Europe
471	slv	Slovenian	Standard	IndoEuropean	Wordlist	Long	8		2.67898	0.420401	14.3242	0.187025	Europe	Europe
472	spa	Spanish	Peninsular	IndoEuropean	Carrier sentence	Uniform	5		2.83719	0.207607	8.68235	0.326777	Europe	Europe
473	spa	Spanish	Madrid	IndoEuropean	Carrier sentence	Uniform	5		2.83014	0.161539	9.17079	0.308604	Europe	Europe
474	spa	Spanish	Peninsular Standard	IndoEuropean	Wordlist	Uniform	5		3.51588	0.239349	15.3473	0.229088	Europe	Europe
475	spa	Spanish	Eastern Andalusian	IndoEuropean	Meaningful sentence	Uniform	5		2.60603	0.161344	6.57283	0.396486	Europe	Europe
476	spa	Spanish	Eastern Andalusian	IndoEuropean	Carrier sentence	Uniform	5		2.83189	0.155993	8.37457	0.338153	Europe	Europe
477	spa	Spanish	Equador>Otavalo	IndoEuropean	Carrier sentence	Uniform	5		3.13857	0.180147	9.93722	0.31584	Europe	Europe
478	spa	Spanish	Standard	IndoEuropean	Carrier sentence	Uniform	5		2.93711	0.182363	8.00387	0.366962	Europe	Europe
479	spa	Spanish	Canaria	IndoEuropean	Running speech	Uniform	5		3.08343	0.172656	8.29216	0.371849	Europe	Europe
480	spa	Spanish	Peninsular>Bilbao	IndoEuropean	Wordlist	Uniform	5		2.85462	0.219361	9.29031	0.307269	Europe	Europe
481	spa	Spanish	Peninsular>Bilbao	IndoEuropean	Running speech	Uniform	5		2.44469	0.198007	6.89928	0.35434	Europe	Europe
482	sro	Sardinian	Campadinese	IndoEuropean	Wordlist	Uniform	7		2.44947	0.279494	11.5997	0.211166	Europe	Europe
483	swe	Swedish	Standard	IndoEuropean	Carrier sentence	Short	8		2.80004	0.51393	15.5114	0.180515	Europe	Europe
484	swe	Swedish	Stockholm	IndoEuropean	Meaningful sentence	Short	8		2.45948	0.342879	12.3404	0.199303	Europe	Europe
485	swe	Swedish	Helsinki	IndoEuropean	Meaningful sentence	Long	8		2.33943	0.32074	11.9294	0.196106	Europe	Europe
486	swe	Swedish	Helsinki	IndoEuropean	Meaningful sentence	Short	8		2.20137	0.275765	9.36047	0.235178	Europe	Europe
487	swe	Swedish	Standard	IndoEuropean	Isolation	Short	8		2.47269	0.502423	12.0676	0.204904	Europe	Europe
488	swe	Swedish	Standard	IndoEuropean	Isolation	Long	9		2.049	0.469302	15.037	0.136264	Europe	Europe
489	swe	Swedish	Standard	IndoEuropean	Wordlist	Long	9		1.89914	0.503896	15.7913	0.120265	Europe	Europe
490	swe	Swedish	Stockholm	IndoEuropean	Meaningful sentence	Long	9		2.27824	0.458523	15.7144	0.144978	Europe	Europe
491	udm	Udmurt	Izhevsk	Uralic	Wordlist	Uniform	7		2.39319	0.312393	10.5566	0.2267	Europe	Europe
492	ukr	Ukrainian	Standard	IndoEuropean	Wordlist	Uniform	6		3.23045	0.526143	15.8399	0.203944	Europe	Europe
493	vec	Venetian	Padua	IndoEuropean	Wordlist	Uniform	7		2.61379	0.295448	14.27	0.183166	Europe	Europe
494	vro	Voru	Navi	Uralic	Running speech	Long	9		2.17898	0.316581	9.85077	0.221199	Europe	Europe
495	vro	Voru	Vastseliina	Uralic	Running speech	Short	10		1.39609	0.433554	6.37493	0.218998	Europe	Europe
496	vro	Voru	Navi	Uralic	Running speech	Long	11		1.15161	0.413394	11.183	0.102979	Europe	Europe
497	vro	Voru	Navi	Uralic	Isolation	Combined	14		2.57955	0.714134	21.8918	0.117832	Europe	Europe
498	xal	Oriat	Kalmyk	Altaic	Wordlist	Long	8		2.38902	0.40528	12.6446	0.188937	Europe	Europe
499	yid	Yiddish		IndoEuropean	Running speech	Uniform	5		2.50377	0.153735	6.73457	0.371779	Europe	Europe
500	aii	Assyrian Neo-Aramaic	Koine	AfroAsiatic	Carrier sentence	Combined	6		2.93842	0.164453	12.9385	0.227106	Asia	Middle East
501	ajp	Palestinian Arabic	Jordan	AfroAsiatic	Isolation	Short	3		3.16637	0.0974392	4.13994	0.764836	Asia	Middle East
502	ajp	Palestinian Arabic	Jordan	AfroAsiatic	Wordlist	Short	3		2.81314	0.073892	3.16087	0.889989	Asia	Middle East
503	ajp	Palestinian Arabic	Jordan	AfroAsiatic	Isolation	Long	5		2.41251	0.18838	7.54396	0.319793	Asia	Middle East
504	ajp	Palestinian Arabic	Jordan	AfroAsiatic	Wordlist	Long	5		2.57637	0.152626	7.03104	0.366429	Asia	Middle East
505	ajp	Palestinian Arabic	Ramallah	AfroAsiatic	Wordlist	Long	5		2.93014	0.136274	9.40458	0.311565	Asia	Middle East
506	heb	Hebrew	Standard	AfroAsiatic	Carrier sentence	Uniform	5		2.56071	0.21531	6.90423	0.370891	Asia	Middle East
507	heb	Hebrew	Standard	AfroAsiatic	Running speech	Uniform	5		2.34834	0.189301	5.88822	0.398821	Asia	Middle East
508	heb	Hebrew	Standard	AfroAsiatic	Wordlist	Uniform	5		2.67988	0.22544	10.3777	0.258234	Asia	Middle East
509	heb	Hebrew	Standard	AfroAsiatic	Meaningful sentence	Uniform	5		2.46391	0.213968	6.67791	0.368964	Asia	Middle East
510	kat	Georgian	Standard	SouthCaucasian	Wordlist	Uniform	5		2.44802	0.245254	7.70412	0.317754	Asia	Middle East
511	tur	Turkish	Istanbul	Altaic	Carrier sentence	Uniform	8		2.05964	0.335284	8.76609	0.234956	Asia	Middle East
512	tur	Turkish	Istanbul	Altaic	Running speech	Uniform	8		1.63164	0.309773	7.04396	0.231636	Asia	Middle East
513	tur	Turkish	Istanbul	Altaic	Isolation	Uniform	8		1.81881	0.238301	10.0439	0.181087	Asia	Middle East
514	bvr	Burarra		Australian	Wordlist	Uniform	5		2.35834	0.232188	6.43627	0.366415	Pacific	Pacific
515	duf	Ndumbea	Naniouni	Austronesian	Wordlist	Short	7		2.13954	0.54293	14.3988	0.148591	Pacific	Pacific
516	eng	English	New Zealand>Southern	IndoEuropean	Wordlist	Long	5		3.39479	0.260851	15.4517	0.219703	Pacific	Pacific
517	eng	English	Australian>General	IndoEuropean	Wordlist	Long	5		2.99418	0.271554	10.1473	0.29507	Pacific	Pacific
518	eng	English	New Zealand>Wellington	IndoEuropean	Wordlist	Long	5		2.19174	0.158465	10.0181	0.218778	Pacific	Pacific
519	eng	English	Australian>Sydney	IndoEuropean	Wordlist	Long	6		2.51905	0.218005	11.3887	0.221189	Pacific	Pacific
520	eng	English	New Zealand>Southern	IndoEuropean	Wordlist	Short	6		2.66923	0.336338	10.0224	0.266325	Pacific	Pacific
521	eng	English	New Zealand>Wellington	IndoEuropean	Wordlist	Short	6		2.41684	0.264407	8.33011	0.290133	Pacific	Pacific
522	eng	English	Australian>General	IndoEuropean	Wordlist	Short	6		2.92621	0.360416	12.5593	0.232991	Pacific	Pacific
523	eng	English	Australian>Sydney	IndoEuropean	Wordlist	Short	6		3.00244	0.252182	12.9779	0.231351	Pacific	Pacific
524	eng	English	Australian>General	IndoEuropean	Wordlist	Mixed	8		2.41671	0.469975	13.4849	0.179216	Pacific	Pacific
525	eng	English	Australian>Broad	IndoEuropean	Wordlist	Mixed	8		2.40825	0.368989	13.5299	0.177995	Pacific	Pacific
526	gup	Kunwinjku		Australian	Carrier sentence	Uniform	5		2.29454	0.149262	6.52294	0.351765	Pacific	Pacific
527	gup	Bininj Gun-Wok		Australian	Running speech	Uniform	5		2.61525	0.201222	7.54322	0.346702	Pacific	Pacific
528	kiy	Kirikiri		LakesPlan	Wordlist	Uniform	7		3.37773	0.400579	19.3995	0.174114	Pacific	Pacific
529	mri	Maori	North	Austronesian	Running speech	Long	5		3.02455	0.229297	10.0183	0.301904	Pacific	Pacific
530	mri	Maori	North	Austronesian	Running speech	Short	5		2.22716	0.137861	4.67403	0.476496	Pacific	Pacific
531	ngk	Dalabon		Australian	Running speech	Uniform	6		1.9133	0.206437	6.1415	0.311536	Pacific	Pacific
532	pri	Paici		Austronesian	Wordlist	Uniform	10		2.49559	0.463753	17.5605	0.142114	Pacific	Pacific
