# Supplementary material for: Structural Variability Shows Power-Law Based Organization of Vowel Systems
Source: Front Psychol. 2022 Feb 14;13:801908. doi: 10.3389/fpsyg.2022.801908 (PMC8882920; doi:10.3389/fpsyg.2022.801908)
Supplement: Supplementary file 2 [file Data_Sheet_2.xlsx]

## Sheet: Description
	Supplementary Dataset 2 for 33 Indo-European languages including Effective DE and FE values for each language.

## Sheet: Sheet1
IDX	ISO639-3	Name in IELEX	Effective DE	FE
1	aln	Albanian_G	0.5767	0.1461
2	ell	Greek_Mod	0.4329	0.2005
3	nep	Nepali_List	0.2334	0.2742
4	ben	Bengali	0.2704	0.1578
5	ori	Oriya	0.2508	0.2792
6	mai	Bihari	0.6582	0.1199
7	urd	Urdu	0.4685	0.1619
8	guj	Gujarati	0.2868	0.2128
9	pes	Persian_List	0.1989	0.3889
10	slv	Slovenian	0.226	0.2978
11	bul	Bulgarian	0.2649	0.1812
12	rus	Russian	0.2154	0.2966
13	ukr	Ukrainian	0.3008	0.1583
14	pol	Polish	0.211	0.3153
15	slk	Slovak	0.2135	0.2688
16	lav	Latvian	0.2083	0.3253
17	lit	Lithuanian_ST	0.2389	0.3195
18	bre	Breton_ST	0.3664	0.1526
19	cym	Welsh_C	0.4503	0.2093
20	gla	Scots_Gaelic	0.3301	0.2115
21	cat	Catalan	0.535	0.1441
22	spa	Spanish	0.2056	0.2908
23	por	Portuguese_ST	0.1536	0.3548
24	fra	French	0.1402	0.7439
25	ita	Italian	0.4221	0.1969
26	ron	Romanian_List	0.15	0.2845
27	fry	Frisian	0.1656	0.627
28	nld	Dutch_List	0.233	0.3963					m,
29	deu	German_ST	0.2741	0.314
30	eng	English_ST	0.2334	0.4817
31	dan	Danish	0.2974	0.2018
32	swe	Swedish_List	0.2857	0.3183
33	isl	Icelandic_ST	0.288	0.2354
